# Supplementary material for: Country-level gender inequality is associated with structural differences in the brains of women and men
Source: Proc Natl Acad Sci U S A. 2023 May 8;120(20):e2218782120. doi: 10.1073/pnas.2218782120 (PMC10193926; doi:10.1073/pnas.2218782120)
Supplement: Supplementary file 2 — Dataset S01 (XLSX) [file pnas.2218782120.sd01.xlsx]

## Sheet: Sheet1
					CHARACTERISTICS OF IMAGES ACQUIRED							ANALYSES PERFORMED AND PARTICIPANTS INCLUDED
Sample	Country	Data obtained from:	How to obtain individual data:	Scanner make	Magnet Strength	Sequence used	TR (s)	TE (ms)	Flip angle	Voxel size / Thickness slice (mm)	Initially entered Freesurfer analysis	Successfully reconstructed Freesurfer	Visual Excl	Auto Excl	N included	N Male	N Female	Freesurfer version	Reference
INAAC_INEU	Argentina	Mariana Castro	Contact mariananaircastro@gmail.com	GE	3T	3D FSPGR	6.988	2.848	8	1.02x1.02x1.20	NA	19	NA	3	16	3	13	6
ARG_UAI	Argentina	Agustín Ibañez	Contact agustin.ibanez@gbhi.org. An IRB approval and formal data sharing agreement is required.	Philips	1.5T	3D T1 TFE	7.54	3.425	8	0.93x0.93x1.00	38	38	0	2	36	21	15	6
AGEILITY	Australia	www.nitrc.org/projects/age-ility/	www.nitrc.org/projects/age-ility/	Siemens	3T	MPRAGE	2022-02-02	2022-05-03	7	1.00x1.00x1.00	111	111	0	3	108	50	58	6	Karayanidis, F., Keuken, M. C., Wong, A., Rennie, J. L., de Hollander, G., Cooper, P. S., ... & Forstmann, B. U. (2016). The Age-ility Project (Phase 1): Structural and functional imaging and electrophysiological data repository. Neuroimage, 124, 1137-1142.
MONASH	Australia	Alex Fornito	Contact alex.fornito@monash.edu	Siemens	3T	MPRAGE	2.3	2.07	9	1.00x1.00x1.00	NA	434	NA	14	420	175	245	5.3
QUEENSLAND	Australia	1000 Functional Connectomes	http://fcon_1000.projects.nitrc.org/fcpClassic/FcpTable.html	NA	3T	NA	NA	NA	NA	0.93x0.93x0.93*	19	19	0	3	16	10	6	6
ds003612	Austria	Openneuro	https://openneuro.org/datasets/ds003612	Siemens	3T	MPRAGE	1.6	2.36	9	1.00x1.00x1.00	50	50	0	2	48	23	25	6	Crotti, M., Koschutnig, K., & Wriessnegger, S. C. (2022). Handedness impacts the neural correlates of kinesthetic motor imagery and execution: A FMRI study. Journal of Neuroscience Research.
LIEGE	Belgium	Openneuro	https://openneuro.org/datasets/ds004134	Siemens	3T	MPRAGE	1.96	4.4	NA	0.90x0.90x 0.90	35	35	0	4	31	8	23	6	Van Calster, L., D'Argembeau, A., Salmon, E., Peters, F., & Majerus, S. (2017). Fluctuations of attentional networks and default mode network during the resting state reflect variations in cognitive states: evidence from a novel resting-state experience sampling method. Journal of Cognitive Neuroscience, 29(1), 95-113.
POA	Brazil	Clarissa Gama	Contact cgama@hcpa.edu.br	Philips	1.5T	MPRAGE	2022-07-08	4	8	1.00x1.00x1.00	34	34	0	4	30	19	11	6	Czepielewski LS, Massuda R, Panizzutti B, Grun LK, Barbé-Tuana FM, Teixeira AL, et al. Telomere Length and CCL11 Levels are Associated With Gray Matter Volume and Episodic Memory Performance in Schizophrenia: Evidence of Pathological Accelerated Aging. Schizophrenia Bulletin. 2018 Jan 13;44(1):158–67.
SP_UNIFESP	Brazil	André Zugman	Contact andre.zugman@nih.gov	Siemens	1.5T	SPGR	2	2022-04-03	15	1.00x1.00x1.00	39	39	0	5	34	21	13	6	Zugman, A., Gadelha, A., Assunção, I., Sato, J., Ota, V. K., Rocha, D. L., ... & Jackowski, A. P. (2013). Reduced dorso-lateral prefrontal cortex in treatment resistant schizophrenia. Schizophrenia research, 148(1-3), 81-86.
USP1	Brazil	Geraldo Busatto / Pedro Rosa	Contact geraldo.busatto@gmail.com	Siemens	1.5T	MPRAGE	2.4	3.65	8	1.30x1.30x1.00	NA	65	NA	6	59	39	20	5.3	Serpa MH, Doshi J, Erus G, Chaim-Avancini TM, Cavallet M, van de Bilt MT, Sallet PC, Gattaz WF, Davatzikos C, Busatto GF, Zanetti MV. State-dependent microstructural white matter changes in drug-naïve patients with first-episode psychosis. Psychol Med. 2017 Nov;47(15):2613-2627. doi: 10.1017/S0033291717001015. Epub 2017 Aug 22. PMID: 28826419.
USP2	Brazil	Geraldo Busatto / Pedro Rosa	Contact geraldo.busatto@gmail.com	GE	1.5T	SPGR	2022-07-21	2022-02-05	20	0.86x0.86x1.50	NA	73	NA	4	69	39	30	5.3	Schaufelberger MS, Duran FL, Lappin JM, Scazufca M, Amaro E Jr, Leite CC, de Castro CC, Murray RM, McGuire PK, Menezes PR, Busatto GF. Grey matter abnormalities in Brazilians with first-episode psychosis. Br J Psychiatry Suppl. 2007 Dec;51:s117-22. doi: 10.1192/bjp.191.51.s117. PMID: 18055927.
INPD_SP	Brazil	André Zugman	https://osf.io/ktz5h/	GE	1.5T	3D FSPGR	10.91	2022-02-04	15	1.00x1.00x1.20	NA	72	0	1	71	41	30	NA	Salum, G. A., Gadelha, A., Pan, P. M., Moriyama, T. S., Graeff‐Martins, A. S., Tamanaha, A. C., ... & Rohde, L. A. (2015). High risk cohort study for psychiatric disorders in childhood: rationale, design, methods and preliminary results. International Journal of Methods in Psychiatric Research, 24(1), 58-73.
INPD_POA	Brazil	André Zugman	https://osf.io/ktz5h/	GE	1.5T	3D FSPGR	10.91	NA	15	1.00x1.00x1.20	NA	47	NA	7	40	21	19	NA	Salum, G. A., Gadelha, A., Pan, P. M., Moriyama, T. S., Graeff‐Martins, A. S., Tamanaha, A. C., ... & Rohde, L. A. (2015). High risk cohort study for psychiatric disorders in childhood: rationale, design, methods and preliminary results. International Journal of Methods in Psychiatric Research, 24(1), 58-73.
ds002330	Canada	Openneuro	https://openneuro.org/datasets/ds002330	Siemens	3T	MPRAGE	2022-04-02	2.13	8	0.70x0.70x0.70*	65	61	0	3	58	27	31	6	Sunavsky, A., & Poppenk, J. (2020). Neuroimaging predictors of creativity in healthy adults. Neuroimage, 206, 116292.
ICBM	Canada	1000 Functional Connectomes	http://fcon_1000.projects.nitrc.org/fcpClassic/FcpTable.html	Siemens	1.5T	NA	22	9.2	30	1.00x1.00x1.00	35	33	0	3	30	10	20	6	Pierre Bellec, Pedro Rosa-Neto, Oliver C. Lyttelton, Habib Benali, Alan C. Evans, Multi-level bootstrap analysis of stable clusters in resting-state fMRI, NeuroImage, Volume 51, Issue 3, 2010,Pages 1126-1139,ISSN 1053-8119,https://doi.org/10.1016/j.neuroimage.2010.02.082.
TORONTO	Canada	Romina Mizrahi	Contact romina.mizrahi@mcgill.ca	GE	3T	3D BRAVO	6.7	3	8	slice thickness 0.9	70	70	0	1	69	35	34	6
STGO	Chile	Nicolas Crossley	Contact ncrossley@uc.cl	Philips	3T	3D T1 TFE	7.7	2022-05-03	8	1.00x1.00x1.00	83	83	0	3	80	53	27	6	Crossley, N. A., Zugman, A., Reyes-Madrigal, F., Czepielewski, L. S., Castro, M. N., Diaz-Zuluaga, A. M., ... & Bressan, R. A. (2021). Structural brain abnormalities in schizophrenia in adverse environments: examining the effect of poverty and violence in six Latin American cities. The British Journal of Psychiatry, 218(2), 112-118.
UDD	Chile	Francisco Zamorano	Contact fjzamorano@gmail.com	Siemens	3T	MPRAGE	2.53	2.19	7	1.00x1.00x1.00	184	173	1	5	167	86	81	6
BEIJING	China	1000 Functional Connectomes	http://fcon_1000.projects.nitrc.org/fcpClassic/FcpTable.html	Siemens	3T	MPRAGE	2.53	3.39	7	1.33x1.33x1.33	198	198	0	6	192	74	118	6	Di, X., & Biswal, B. B. (2014). Modulatory interactions between the default mode network and task positive networks in resting-state. PeerJ, 2, e367.
BNU1	China	INDI	http://fcon_1000.projects.nitrc.org/indi/CoRR/html/bnu_1.html	Siemens	3T	MPRAGE	2.53	3.39	7	1.30x1.00x1.00*	57	57	0	4	53	27	26	6	http://dx.doi.org/10.15387/fcp_indi.corr.bnu1
BNU2	China	INDI	http://fcon_1000.projects.nitrc.org/indi/CoRR/html/bnu_2.html	Siemens	3T	MPRAGE	2.53	3.39	7	1.30x1.00x1.00*	61	61	0	6	55	28	27	6	http://dx.doi.org/10.15387/fcp_indi.corr.bnu2
CHENGDU	China	INDI	http://fcon_1000.projects.nitrc.org/indi/pro/wchsu_li_index.html	Siemens	3T	MPRAGE	2022-09-01	2.26	9	1.00x1.00x1.00	26	26	0	1	25	11	14	6	Li, K., Jiang, J., Qiu, L., Yang, X., Huang, X., Lui, S., & Gong, Q. (2015). A multimodal MRI dataset of professional chess players. Scientific data, 2(1), 1-9.
HANGZHOU	China	INDI	http://fcon_1000.projects.nitrc.org/indi/retro/hnu_liu_short_tr_index.html	GE	3T	SPGR	2022-01-08	2022-01-03	8	1.00x1.00x1.00	45	45	0	4	41	21	20	6	Yuan B.K., Wang J., Zang Y.F., Liu D.Q. Amplitude difference in high-frequency fMRI signals between eyes open and eyes closed resting states. Frontiers in Human Neuroscience, 8: 503, 2014	Conflicting info: paper says its a 1.5T, 1000fc info sheet says 3t
IACAS	China	INDI	http://fcon_1000.projects.nitrc.org/indi/CoRR/html/iacas_1.html	GE	3T	3D BRAVO	7.788	2.984	7	1.00x1.00x1.00	27	27	27	0	0	0	0	6	http://dx.doi.org/10.15387/fcp_indi.corr.iacas1
IPCAS1	China	INDI	http://fcon_1000.projects.nitrc.org/indi/CoRR/html/ipcas_1.html	Siemens	3T	MPRAGE	2.53	2.51	7	1.00x1.00x1.00	30	30	0	4	26	6	20	6	Zhao, K., Yan, W. J., Chen, Y. H., Zuo, X. N., & Fu, X. (2013). Amygdala volume predicts inter-individual differences in fearful face recognition. PloS one,8(8), e74096.
IPCAS3	China	INDI	http://fcon_1000.projects.nitrc.org/indi/CoRR/html/ipcas_3.html	Siemens	3T	MPRAGE	2.53	2.51	7	1.00x1.00x1.00	35	34	0	2	32	12	20	6	http://dx.doi.org/10.15387/fcp_indi.corr.ipcas3
NANJING	China	INDI	http://fcon_1000.projects.nitrc.org/indi/CoRR/html/jhnu_1.html	Siemens	3T	MPRAGE	2022-03-02	2.98	9	1.00x1.00x1.00	30	30	0	10	20	15	5	6	http://dx.doi.org/10.15387/fcp_indi.corr.jhnu1
SWUSALD	China	INDI	http://fcon_1000.projects.nitrc.org/indi/retro/southwestuni_qiu_index.html	Siemens	3T	MPRAGE	2022-09-01	2.52	9	1.00x1.00x1.00	199	194	0	5	189	72	117	6	Wei, D., Zhuang, K., Ai, L., Chen, Q., Yang, W., Liu, W., ... & Qiu, J. (2018). Structural and functional brain scans from the cross-sectional Southwest University adult lifespan dataset. Scientific data, 5(1), 1-10.
SWUSLIM	China	INDI	http://fcon_1000.projects.nitrc.org/indi/retro/southwestuni_qiu_index.html	Siemens	3T	MPRAGE	2022-09-01	2.52	9	1.00x1.00x1.00	578	530	0	8	522	219	303	6	Wang, Y., Wei, D., Li, W., & Qiu, J. (2014). Individual differences in brain structure and resting-state functional connectivity associated with type A behavior pattern. Neuroscience, 272, 217-228.
COLOMBIA	Colombia	Carlos López Jaramillo / Ana M Díaz	Contact carloslopezjaramillo@gmail.com	Philips	3T	3D T1 TFE	2022-07-04	2022-01-02	8	1.00x1.00x1.00	NA	18	NA	4	14	6	8	NA
CUBA	Cuba	Pedro Valdés-Sosa	https://www.nature.com/articles/s41597-021-00829-7	Siemens	1.5T	MPRAGE	3	3.93	15	1.00x1.00x1.00	NA	173	NA	6	167	128	39	6	Valdes-Sosa, P. A., Galan-Garcia, L., Bosch-Bayard, J., Bringas-Vega, M. L., Aubert-Vazquez, E., Rodriguez-Gil, I., ... & Valdes-Sosa, M. J. (2021). The Cuban Human Brain Mapping Project, a young and middle age population-based EEG, MRI, and cognition dataset. Scientific data, 8(1), 1-12.
OULU	Finland	1000 Functional Connectomes	http://fcon_1000.projects.nitrc.org/fcpClassic/FcpTable.html	NA	1.5T	NA	12.1	5.2	20	0.93x0.93 x 1.00	103	101	0	4	97	33	64	6
ds002270	France	Openneuro	https://openneuro.org/datasets/ds002270	GE	3T	3D BRAVO	2022-08-08	NA	12	0.80x0.70x1.20	19	19	0	6	13	6	7	6	Iranpour, J., Morrot, G., Claise, B., Jean, B., & Bonny, J. M. (2015). Using high spatial resolution to improve BOLD fMRI detection at 3T. PLoS One, 10(11), e0141358.
PASTEUR	France	ABIDE II	http://fcon_1000.projects.nitrc.org/indi/abide/abide_II.html	Philips	1.5T	3D T1 FFE	25	2022-06-05	30	1.00x1.00x1.00	18	18	0	6	12	5	7	6	Maruani, A., Huguet, G., Beggiato, A., ElMaleh, M., Toro, R., Leblond, C. S., ... & Delorme, R. (2015). 11q24. 2‐25 micro‐rearrangements in autism spectrum disorders: relation to brain structures. American Journal of Medical Genetics Part A, 167(12), 3019-3030.
ds000221	Germany	Openneuro	https://openneuro.org/datasets/ds000221	Siemens	3T	MP2RAGE	5	2.92	4	1.00x1.00x1.00	147	127	127	0	0	0	0	6	Mendes, N., Oligschläger, S., Lauckner, M. E., Golchert, J., Huntenburg, J. M., Falkiewicz, M., ... & Margulies, D. S. (2019). A functional connectome phenotyping dataset including cognitive state and personality measures. Scientific data, 6(1), 1-19.
BERLIN_Margulies	Germany	1000 Functional Connectomes	http://fcon_1000.projects.nitrc.org/fcpClassic/FcpTable.html	Siemens	3T	MPRAGE	2022-05-02	4.35	8	1.00x1.00x1.00	25	25	0	1	24	11	13	6
BERLIN_NeuroBureau	Germany	INDI	http://fcon_1000.projects.nitrc.org/indi/pro/Berlin.html	Siemens	3T	MPRAGE	2022-03-02	2.98	9	1.00x1.00x1.00	44	44	0	3	41	19	22	6
ds003357	Germany	Openneuro	https://openneuro.org/datasets/ds003357	Siemens	3T	MPRAGE	2.3	3.03	9	1.00x1.00x1.00	28	28	0	2	26	10	16	6	Schumann, A., de la Cruz, F., Köhler, S., Brotte, L., & Bär, K. J. (2021). The influence of heart rate variability biofeedback on cardiac regulation and functional brain connectivity. Frontiers in neuroscience, 15, 775.
LEIPZIG	Germany	1000 Functional Connectomes	http://fcon_1000.projects.nitrc.org/fcpClassic/FcpTable.html	NA	3T	NA	NA	NA	NA	1.00x1.00x1.00*	35	35	0	3	32	13	19	6
ds003705	Germany	Openneuro	https://openneuro.org/datasets/ds003705	Siemens	3T	MPRAGE	2022-05-02	2.82	7	1.00x1.00x1.00	17	17	0	6	11	7	4	6	Reeder, R. R., Olivers, C. N., & Pollmann, S. (2017). Cortical evidence for negative search templates. Visual Cognition, 25(1-3), 278-290.
cVEDA_NIMHANS_A	India	Bharath Holla	https://cveda-project.org/access-to-the-c-veda-dataset/	Philips	3T	3D T1 TFE	2022-09-06	2022-02-03	9	1.00x1.00x1.00	NA	21	NA	4	17	15	2	6
cVEDA_NIMHANS_ICX	India	Bharath Holla	https://cveda-project.org/access-to-the-c-veda-dataset/	Philips	3T	3D T1 TFE	2022-05-06	2022-09-02	9	1.00x1.00x1.00	NA	20	NA	2	18	5	13	6
cVEDA_NIMHANS_SK	India	Bharath Holla	https://cveda-project.org/access-to-the-c-veda-dataset/	Siemens	3T	MPRAGE	2.3	3	9	1.00x1.00x1.00	NA	355	NA	7	348	176	172	6
cVEDA_PGIMER	India	Bharath Holla	https://cveda-project.org/access-to-the-c-veda-dataset/	Siemens	3T	MPRAGE	2.3	3	9	1.00x1.00x1.00	NA	101	NA	4	97	68	29	6
cVEDA_RISHIVALLEY	India	Bharath Holla	https://cveda-project.org/access-to-the-c-veda-dataset/	Siemens	3T	MPRAGE	2.3	3	9	1.00x1.00x1.00	NA	22	NA	3	19	9	10	6
ds003791	Israel	Openneuro	https://openneuro.org/datasets/ds003791	Siemens	3T	MPRAGE	2.3	2.98	9	1.00x1.00x1.00	49	49	0	3	46	23	23	6	Mishor, E., Amir, D., Weiss, T., Honigstein, D., Weissbrod, A., Livne, E., ... & Sobel, N. (2021). Sniffing the human body volatile hexadecanal blocks aggression in men but triggers aggression in women. Science advances, 7(47), eabg1530.
ds000170	Israel	Openneuro	https://openneuro.org/datasets/ds000170	GE	3T	3D FSPGR	2022-03-07	3	20	1.00x1.00x1.00	15	15	0	3	12	9	3	6	Gabitov, E., Manor, D., & Karni, A. (2014). Done that: short-term repetition related modulations of motor cortex activity as a stable signature for overnight motor memory consolidation. Journal of cognitive neuroscience, 26(12), 2716-2734.
ds003436	Italy	Openneuro	https://openneuro.org/datasets/ds003436	Philips	3T	NA	2022-01-08	2022-07-03	12	1.00×1.00×1.00	49	49	1	3	45	18	27	6	Arbula, S., Pisanu, E., & Rumiati, R. I. (2021). Representation of social content in dorsomedial prefrontal cortex underlies individual differences in agreeableness trait. NeuroImage, 235, 118049.
JPN1	Japan	Jun Miyata	Contact miyata10@kuhp.kyoto-u.ac.jp	Siemens	3T	MPRAGE	2	4.38	8	0.94x0.94x1.00	66	66	0	1	65	40	25	6
JPN2	Japan	Jun Miyata	Contact miyata10@kuhp.kyoto-u.ac.jp	Siemens	3T	MPRAGE	1900-01-02	1900-01-03 09:36:00	8	0.94x0.94x1.00	164	162	0	4	158	94	64	6
MEXICO_INNN_A	Mexico	Camilo de la Fuente Sandoval	Contact fcamilo@unam.mx	GE	3T	SPGR	13	2022-06-05	20	0.47x0.47x1.00	27	27	0	7	20	13	7	6	de la Fuente-Sandoval C, León-Ortiz P, Favila R, Stephano S, Mamo D, Ramírez-Bermúdez J, Graff-Guerrero A. Higher levels of glutamate in the associative-striatum of subjects with prodromal symptoms of schizophrenia and patients with first-episode psychosis. Neuropsychopharmacology, 36 (9), p.p. 1781–1791, 2011
MEXICO_INNN_B	Mexico	Camilo de la Fuente Sandoval	Contact fcamilo@unam.mx	GE	3T	3D FSPGR	12	5	20	1.00x1.00x1.00	22	22	0	4	18	12	6	6	de la Fuente-Sandoval C, León-Ortiz P, Azcárraga M, Stephano S, Favila R, Díaz-Galvis L, Alvarado-Alanis P, Ramírez-Bermúdez B, Graff-Guerrero A. Glutamate levels in the associative striatum before and after 4 weeks of antipsychotic treatment in first-episode psychosis: a longitudinal proton magnetic resonance spectroscopy study. JAMA Psychiatry, 70 (10), p.p. 1057–1066, 2013
MEXICO_INNN_C	Mexico	Camilo de la Fuente Sandoval	Contact fcamilo@unam.mx	Siemens	3T	MPRAGE	2.3	2.45	9	1.00x1.00x1.00	17	17	0	7	10	5	5	6	Crossley NA, Zugman A, Reyes-Madrigal F, Czepielewski LS, Castro MN, Diaz-Zuluaga AM, Pineda-Zapata JA, Reckziegel R, Gadelha A, Jackowski A, Noto C, Alliende LM, Iruretagoyena B, Ossandon T, Ramirez-Mahaluf JP, Castañeda CP, Gonzalez-Valderrama A, Nachar R, León-Ortiz P, Undurraga J, López-Jaramillo C, Guinjoan S, Gama CS, de la Fuente-Sandoval C, Bressan RA, ANDES Network. Structural brain abno…
ds003481	Mexico	Openneuro	https://openneuro.org/datasets/ds003481	GE	3T	SPGR	8.1	3.2	12	1.00x1.00x1.00	143	142	0	4	138	63	75	6
ds003346	Mexico	Openneuro	https://openneuro.org/datasets/ds003346	Philips	3T	3D T1 FFE	7	2022-05-03	NA	1.00x1.00x1.00 (5 participants 0.75x0.75x1)	39	39	0	2	37	31	6	6	1. Garza-Villarreal, E. A., M. M. Chakravarty, B. Hansen, S. F. Eskildsen, G. A. Devenyi, D. Castillo-Padilla, T. Balducci, et al. 2017. “The Effect of Crack Cocaine Addiction and Age on the Microstructure and Morphology of the Human Striatum and Thalamus Using Shape Analysis and Fast Diffusion Kurtosis Imaging.” Translational Psychiatry 7 (5): e1122–e1122. 2. Rasgado-Toledo, Jalil, Apurva Shah, …
AOMIC_ds003097	Netherlands	Openneuro	https://openneuro.org/datasets/ds003097	Philips	3T	MPRAGE	2022-01-08	2022-07-03	8	1.00x1.00x1.00	928	903	1	19	883	420	463	6	Snoek, L., van der Miesen, M. M., Beemsterboer, T., van der Leij, A., Eigenhuis, A., & Steven Scholte, H. (2021). The Amsterdam Open MRI Collection, a set of multimodal MRI datasets for individual difference analyses. Scientific data, 8(1), 1-23.
LEIDEN_2200	Netherlands	1000 Functional Connectomes	http://fcon_1000.projects.nitrc.org/fcpClassic/FcpTable.html	NA	3T	NA	NA	NA	NA	0.87x0.87x1.00*	19	19	0	7	12	7	5	6
ds003826	Poland	Openneuro	https://openneuro.org/datasets/ds003826	Siemens	3T	MPRAGE	2.3	2.98	9	1.00x1.00x1.00	113	113	4	1	108	41	67	6	Zareba, M. R., Fafrowicz, M., Marek, T., Beldzik, E., Oginska, H., & Domagalik, A. (2021). Late chronotype is linked to greater cortical thickness in the left fusiform and entorhinal gyri. Biological Rhythm Research, 1-13.
ds000148	Poland	Openneuro	https://openneuro.org/datasets/ds000148	NA	NA	NA	NA	NA	NA	0.93x0.93x1.00	49	49	0	0	49	23	26	6	https://openneuro.org/datasets/ds000148/versions/1.0.0
ds002422	Russia	Openneuro	https://openneuro.org/datasets/ds002422	Siemens	1.5T	3D TFL	1.9	2.91	15	0.97x0.97x1.00*	31	31	0	5	26	12	14	6	Panikratova, Y., Dobrushina, O., Tomyshev, A., Akhutina, T., Pechenkova, E., Sinitsyn, V., & Vlasova, R. (2020). Context-dependency in the Cognitive Bias Task and Resting-state Functional Connectivity of the Dorsolateral Prefrontal Cortex. Journal of the International Neuropsychological Society, 26(8), 749-762.
ds003012	Russia	Openneuro	https://openneuro.org/datasets/ds003012	Siemens	3T	MPRAGE	1.9	2.47	9	0.508x0.508x1	29	29	6	6	17	5	12	6	Martinez-Saito, M., Konovalov, R., Piradov, M. A., Shestakova, A., Gutkin, B., & Klucharev, V. (2019). Action in auctions: neural and computational mechanisms of bidding behaviour. European Journal of Neuroscience, 50(8), 3327-3348.
ds003469	Russia	Openneuro	https://openneuro.org/datasets/ds003469	Philips	3T	3D T1 TFE	2022-09-07	2022-05-03	8	0.97x0.97x1.00*	81	81	2	4	75	27	48	6	doi:10.18112/openneuro.ds003469.v1.0.0
ds001408	Russia	Openneuro	https://openneuro.org/datasets/ds001408	GE	3T	3D FSPGR	NA	NA	12	0.93x0.93x1.00	40	40	1	2	37	15	22	6	Dobrushina, O. R., Vlasova, R. M., Rumshiskaya, A. D., Litvinova, L. D., Mershina, E. A., Sinitsyn, V. E., & Pechenkova, E. V. (2020). Modulation of intrinsic brain connectivity by implicit electroencephalographic neurofeedback. Frontiers in Human Neuroscience, 192.
STELLENBOSCH_Scheffler	South Africa	D Stein / F Scheffler	Contact dan.stein@uct.ac.za	Siemens	3T	ME-MPRAGE	2.53	1.53, 3.21, 4.89, 6.57	7	1.00x1.00x1.00	NA	42	NA	1	41	32	9	6
STELLENBOSCH_Lochner_ALL	South Africa	C Lochner	Contact cl2@sun.ac.za	Siemens	3T	ME-MPRAGE	2.53	1.53, 3.21, 4.89, 6.57	2022-01-09	1.00x1.00x1.00	NA	24	NA	4	20	5	15	6
STELLENBOSCH_Lochner_SK	South Africa	C Lochner	Contact cl2@sun.ac.za	Siemens	3T	ME-MPRAGE	2.53	1.69, 3.55, 5.41, 7.27	7	1.00x1.00x1.00	NA	16	NA	5	11	2	9	6
CAPE_TOWN_1	South Africa	S du Plessis / L Asmal	Contact stefandup@sun.ac.za	Siemens	3T	MPRAGE	2.08	4.88	NA	0.90x0.90x1.00	NA	78	NA	2	76	44	32	6
CAPE_TOWN_2	South Africa	S du Plessis / L Asmal	Contact stefandup@sun.ac.za	Siemens	3T	ME-MPRAGE	2.53	1.53, 3.21, 4.89, 6.57	7	1.00x1.00x1.00	NA	15	NA	5	10	7	3	6
CAPE_TOWN_3	South Africa	S du Plessis / L Asmal	Contact stefandup@sun.ac.za	Siemens	3T	ME-MPRAGE	2.53	1.63, 3.47, 5.31, 7.15	7	1.00x1.00x1.00	NA	34	NA	4	30	14	16	6
ds003569	South Korea	Openneuro	https://openneuro.org/datasets/ds003569	Siemens	3T	MPRAGE	2022-09-01	2022-05-02	90	1.00x1.00x1.00	25	25	1	4	20	8	12	6	Kim, J., Jung, J., & Nam, K. (2021). Neural correlates of confusability in recognition of morphologically complex Korean words. PloS one, 16(4), e0249111.
ds000203	Spain	Openneuro	https://openneuro.org/datasets/ds000203	GE	1.5T	3D FSPGR	12.24	3.84	20	0.47x0.47x2.00	20	20	0	7	13	8	5	6	Stephan-Otto, C., Siddi, S., Senior, C., Muñoz-Samons, D., Ochoa, S., Sánchez-Laforga, A. M., & Brébion, G. (2017). Visual imagery and false memory for pictures: a functional magnetic resonance imaging study in healthy participants. PLoS One, 12(1), e0169551.
BCN_IDIBAPS	Spain	Juan Pablo Ramirez	https://osf.io/cahp2/ and contact jpramirezmahaluf@gmail.com for access	Siemens	3T	MPRAGE	2.2	3	7	1.00x1.00x1.00	30	30	0	2	28	15	13	6	J.P. Ramirez-Mahaluf, J. Perramon, B. Otal, P. Villoslada, A. Compte. Subgenual anterior cingulate cortex controls sadness-induced modulations of cognitive and emotional network hubs. Sci. Rep., 8 (2018), p. 8566
BCN_CLINIC	Spain	Isabel Valli	Contact VALLI@clinic.cat	Siemens	3T	MPRAGE	2.3	2.98	9	1.00x1.00x1.00	NA	72	NA	1	71	47	24	5.3
MADRID	Spain	Isabel Valli / Celso Arango	Contact VALLI@clinic.cat	Philips	1.5T	3D T1 FFE	25	9.18	30	1.00x0.94x0.94	NA	25	NA	8	17	10	7	5.3
ds000201	Sweden	Openneuro	https://openneuro.org/datasets/ds000201	GE	3T	3D BRAVO	2022-04-06	2022-08-02	11	1.00x1.00x1.00	85	35	0	1	34	19	15	6	Nilsonne, G., Tamm, S., d'Onofrio, P., Thuné, H. Å., Schwarz, J., Lavebratt, C., ... & Åkerstedt, T. (2016). A multimodal brain imaging dataset on sleep deprivation in young and old humans. Åkerstedt, T., Lekander, M., Nilsonne, G., Tamm, S., D'onofrio, P., Kecklund, G., ... & Schwarz, J. (2018). Effects of late‐night short‐sleep on in‐home polysomnography: Relation to adult age and sex. Journal …
ds003574	Switzerland	Openneuro	https://openneuro.org/datasets/ds003574	Siemens	3T	MPRAGE	1.9	2.32	9	0.90x0.90x0.90	18	18	0	3	15	4	11	6	Sterpenich, V., van Schie, M. K., Catsiyannis, M., Ramyead, A., Perrig, S., Yang, H. D., ... & Schwartz, S. (2021). Reward biases spontaneous neural reactivation during sleep. Nature Communications, 12(1), 1-11.
ds002158	Switzerland	Openneuro	https://openneuro.org/datasets/ds002158	Siemens	3T	MPRAGE	2.3	2.32	8	0.90x0.90x0.90	20	19	0	4	15	8	7	6	Pereira, M., Faivre, N., Iturrate, I., Wirthlin, M., Serafini, L., Martin, S., Desvachez, A., Blanke, O., Van De Ville, D., Millan, JdR. (2018). Disentangling the origins of confidence in speeded perceptual judgments through multimodal imaging (2020). Proceedings of the National Academy of Science, 117 (15) pp 8382-8390 https://doi.org/10.1073/pnas.1918335117
TURKEY	Turkey	Nefize Yalin / Aysegul Ozerdem	Contact nefize.yalin@kcl.ac.uk/ozerdem.aysegul@mayo.edu.	Philips	1.5T	3D T1 FFE	2022-07-08	4	8	slice thickness 1	NA	25	0	4	21	8	13	5.3	Yalin, N., Saricicek, A., Hidiroglu, C., Zugman, A., Direk, N., Ada, E., ... & Ozerdem, A. (2019). Cortical thickness and surface area as an endophenotype in bipolar disorder type I patients and their first-degree relatives. NeuroImage: Clinical, 22, 101695.
ds000222	UK	Openneuro	https://openneuro.org/datasets/ds000222	Siemens	3T	MPRAGE	1.55	2.34	9	1.00x1.00x1.00	43	43	1	1	41	16	25	6	FitzGerald, T. H., Hämmerer, D., Friston, K. J., Li, S. C., & Dolan, R. J. (2017). Sequential inference as a mode of cognition and its correlates in fronto-parietal and hippocampal brain regions. PLoS computational biology, 13(5), e1005418.
CamCAN	UK	CamCAN repository	https://camcan-archive.mrc-cbu.cam.ac.uk/dataaccess/	Siemens	3T	MPRAGE	2.25	2.99	9	1.00x1.00x1.00	NA	183	NA	6	177	87	90	5.3	Taylor, J.R., Williams, N., Cusack, R., Auer, T., Shafto, M.A., Dixon, M., Tyler, L.K., CamCAN, Henson, R.N. (2016). The Cambridge Centre for Ageing and Neuroscience (CamCAN) data repository: Structural and functional MRI, MEG, and cognitive data from a cross-sectional adult lifespan sample. NeuroImage. doi: 10.1016/j.neuroimage.2015.09.018. Shafto, M.A., Tyler, L.K., Dixon, M., Taylor, J.R., Row…
ds000117	UK	Openneuro	https://openneuro.org/datasets/ds000117	Siemens	3T	MPRAGE	2.25	2.98	9	1.00x1.00x1.00	16	16	0	3	13	7	6	6	Wakeman, D.G. & Henson, R.N. (2015). A multi-subject, multi-modal human neuroimaging dataset. Sci. Data 2:150001
GAP	UK	Paola Dazzan	Contact paola.dazzan@kcl.ac.uk	GE	3T	MPRAGE	6.988	2.85	20	1.02x1.02x1.00	60	60	0	3	57	22	35	6
IXI_GUYS	UK	http://brain-development.org/ixi-dataset/	http://brain-development.org/ixi-dataset/	Philips	1.5T	MPRAGE	9.813	4.603	8	0.93x0.93x1.20*	72	72	0	4	68	36	32	6	Robinson, E. C., Hammers, A., Ericsson, A., Edwards, A. D., & Rueckert, D. (2010). Identifying population differences in whole-brain structural networks: a machine learning approach. NeuroImage, 50(3), 910-919.
IXI_HH	UK	http://brain-development.org/ixi-dataset/	http://brain-development.org/ixi-dataset/	Philips	3T	MPRAGE	NA	NA	8	0.93x0.93x1.20*	52	51	0	2	49	25	24	6	Robinson, E. C., Hammers, A., Ericsson, A., Edwards, A. D., & Rueckert, D. (2010). Identifying population differences in whole-brain structural networks: a machine learning approach. NeuroImage, 50(3), 910-919.
IXI_IOP	UK	http://brain-development.org/ixi-dataset/	http://brain-development.org/ixi-dataset/	GE	1.5T	NA	5.828	2.42	20	0.93x0.93x1.20*	27	27	0	2	25	8	17	6
OXFORD	UK	1000 Functional Connectomes	http://fcon_1000.projects.nitrc.org/fcpClassic/FcpTable.html	NA	3T	NA	NA	NA	NA	1.00x1.00x1.00	22	22	0	3	19	10	9	6
ds002837	UK	Openneuro	https://openneuro.org/datasets/ds002837	Siemens	1.5T	MPRAGE	2.73	3.57	7	1.00x1.00x1.00	75	70	5	2	63	31	32	6	Aliko, S., Huang, J., Gheorghiu, F., Meliss, S., & Skipper, J. I. (2020). A naturalistic neuroimaging database for understanding the brain using ecological stimuli. Scientific Data, 7(1), 1-21.
IOP	UK	Tobias Winton-Brown	Contact Tobias.Winton-Brown@monash.edu	Siemens	3T	MP2RAGE	5	2.96	4	1.00x1.00x1.00	26	13	0	7	0	0	6	6	Winton-Brown, T., Schmidt, A., Roiser, J. P., Howes, O. D., Egerton, A., Fusar-Poli, P., ... & McGuire, P. (2017). Altered activation and connectivity in a hippocampal–basal ganglia–midbrain circuit during salience processing in subjects at ultra high risk for psychosis. Translational psychiatry, 7(10), e1245-e1245.
ds000030	USA	Openneuro	https://openneuro.org/datasets/ds000030	Siemens	3T	MPRAGE	2.53	3.33	7	1.00x1.00x1.00	94	92	0	5	87	46	41	6	Bilder, R, Poldrack, R, Cannon, T, London, E, Freimer, N, Congdon, E, Karlsgodt, K and Sabb, F. Gorgolewski KJ, Durnez J and Poldrack RA. Preprocessed Consortium for Neuropsychiatric Phenomics dataset. F1000Research 2017, 6:1262
ds000110	USA	Openneuro	https://openneuro.org/datasets/ds000110	GE	3T	SPGR	NA	NA	NA	1.50x0.85x0.85	18	18	0	4	14	6	8	6	Uncapher, M.R., Hutchinson, J.B., Wagner, A.D. (2011). Dissociable effects of top-down and bottom-up attention during episodic encoding. J Neurosci, 31(35):12613-28.
ds000119	USA	Openneuro	https://openneuro.org/datasets/ds000119	Siemens	3T	MPRAGE	1.57	2022-04-03	8	0.78x0.78x1	27	27	0	6	21	8	13	6	Velanova, K., M. E. Wheeler, and B. Luna. 'Maturational Changes in Anterior Cingulate and Frontoparietal Recruitment Support the Development of Error Processing and Inhibitory Control.' Cerebral Cortex 18, no. 11 (November 1, 2008): 2505–22. doi:10.1093/cercor/bhn012.
ds000238	USA	Openneuro	https://openneuro.org/datasets/ds000238	Siemens	3T	MPRAGE	2022-05-02	30	7	1.00x1.00x1.00	35	31	0	2	29	14	15	6	Zeithamova, D., de Araujo Sanchez, M. A., & Adke, A. (2017). Trial timing and pattern-information analyses of fMRI data. Neuroimage, 153, 221-231.
ANN ARBOR	USA	1000 Functional Connectomes	http://fcon_1000.projects.nitrc.org/fcpClassic/FcpTable.html	GE	3T	SPGR	2022-09-08	2022-08-01	15	1.40x1.40x1.40	17	17	0	7	10	4	6	6	Monk, C. S., Peltier, S. J., Wiggins, J. L., Weng, S. J., Carrasco, M., Risi, S., & Lord, C. (2009). Abnormalities of intrinsic functional connectivity in autism spectrum disorders. Neuroimage, 47(2), 764-772.
ATLANTA	USA	1000 Functional Connectomes	http://fcon_1000.projects.nitrc.org/fcpClassic/FcpTable.html	NA	3T	NA	NA	NA	NA	1.00x1.00x1.00*	24	24	0	5	19	8	11	6
BALTIMORE	USA	1000 Functional Connectomes	http://fcon_1000.projects.nitrc.org/fcpClassic/FcpTable.html	NA	3T	NA	NA	NA	NA	1.00x1.00x1.00*	23	23	0	4	19	5	14	6
CAMB_BUCKNER	USA	1000 Functional Connectomes	http://fcon_1000.projects.nitrc.org/fcpClassic/FcpTable.html	NA	3T	NA	NA	NA	NA	1.20x1.20x1.20	198	198	0	5	193	73	120	6
COBRE	USA	www.schizconnect.org	www.schizconnect.org	Siemens	3T	ME-MPRAGE	2.53	1.64, 3.5, 5.36, 7.22, 9.08	7	1.00x1.00x1.00	47	47	0	4	43	28	15	6	Aine, C. J., Bockholt, H. J., Bustillo, J. R., Cañive, J. M., Caprihan, A., Gasparovic, C., ... & Calhoun, V. D. (2017). Multimodal neuroimaging in schizophrenia: description and dissemination. Neuroinformatics, 15(4), 343-364.
DALLAS	USA	INDI	http://fcon_1000.projects.nitrc.org/indi/retro/dlbs.html	Philips	3T	MPRAGE	2022-01-08	2022-07-03	12	1.00x1.00x1.00	96	96	0	2	94	34	60	6	Kennedy, K. M., Rodrigue, K. M., Bischof, G. N., Hebrank, A. C., Reuter-Lorenz, P. A., & Park, D. C. (2015). Age trajectories of functional activation under conditions of low and high processing demands: an adult lifespan fMRI study of the aging brain. Neuroimage, 104, 21-34.
INDIANA	USA	ABIDE II	http://fcon_1000.projects.nitrc.org/indi/abide/abide_II.html	Siemens	3T	3D TFL	2022-04-02	2022-03-02	8	0.7x0.7x0.7	20	20	0	3	17	13	4	6	Di Martino, A., O’connor, D., Chen, B., Alaerts, K., Anderson, J. S., Assaf, M., ... & Milham, M. P. (2017). Enhancing studies of the connectome in autism using the autism brain imaging data exchange II. Scientific data, 4(1), 1-15.
KIRBY21	USA	https://www.kennedykrieger.org/national-resource-for-quantitative-functional-mri/databases	https://www.kennedykrieger.org/national-resource-for-quantitative-functional-mri/databases	Philips	3T	MPRAGE	2022-07-06	2022-01-03	8	1.00x1.00x1.00.2	33	33	0	4	29	19	10	6	Landman BA, Huang AJ, Gifford A, Vikram DS, Lim IA, Farrell JA, Bogovic JA, Hua J, Chen M, Jarso S, Smith SA, Joel S, Mori S, Pekar JJ, Barker PB, Prince JL, van Zijl PC. Multi-parametric neuroimaging reproducibility: A 3-T resource study. Neuroimage. 2010.
NKIROCKLAND	USA	INDI	http://fcon_1000.projects.nitrc.org/indi/pro/nki.html	Siemens	3T	MPRAGE	2022-05-02	2022-05-03	8	1.00x1.00x1.00	78	78	0	6	72	39	33	6
NMORPH	USA	www.schizconnect.org	www.schizconnect.org	NA	3T	MPRAGE	2.4	3.16	8	1.00x1.00x1.00*	33	33	0	2	31	13	18	6	Alpert K, Kogan A, Parrish T, Marcus D, Wang L. The northwestern university neuroimaging data archive (NUNDA). NeuroImage (2016) 124:1131–6. 10.1016/j.neuroimage.2015.05.060
NEWYORK_A	USA	1000 Functional Connectomes	http://fcon_1000.projects.nitrc.org/fcpClassic/FcpTable.html	NA	3T	NA	NA	NA	NA	1.00x1.00x1.00*	51	50	0	2	48	21	27	6
NEWYORK_B	USA	1000 Functional Connectomes	http://fcon_1000.projects.nitrc.org/fcpClassic/FcpTable.html	NA	3T	NA	NA	NA	NA	1.30x1.00x1.00*	17	17	0	8	9	5	4	6
NEWARK	USA	1000 Functional Connectomes	http://fcon_1000.projects.nitrc.org/fcpClassic/FcpTable.html	NA	3T	NA	NA	NA	NA	0.85x0.85x2.00*	19	19	0	6	13	6	7	6
SAINTLOUIS	USA	1000 Functional Connectomes	http://fcon_1000.projects.nitrc.org/fcpClassic/FcpTable.html	NA	3T	NA	NA	NA	NA	1.00x1.00x1.00*	31	31	0	3	28	12	16	6
CHILDMIND	USA	INDI	http://fcon_1000.projects.nitrc.org/indi/cmi_healthy_brain_network/sharing_neuro.html#direct-downloads	Siemens	1.5T	MPRAGE	2.73	1.64	7	1.00x1.00x1.00	17	17	0	7	10	5	5	6	Alexander, L. M., Escalera, J., Ai, L., Andreotti, C., Febre, K., Mangone, A., ... & Milham, M. P. (2017). An open resource for transdiagnostic research in pediatric mental health and learning disorders. Scientific data, 4(1), 1-26.
TRAIN	USA	INDI	http://fcon_1000.projects.nitrc.org/indi/retro/Train-39.html	Siemens	3T	MPRAGE	2022-08-01	3.87	8	1.30x1.30x1.30	37	26	0	9	17	5	12	6	Erickson, K. I., Boot, W. R., Basak, C., Neider, M. B., Prakash, R. S., Voss, M. W., ... & Kramer, A. F. (2010). Striatal volume predicts level of video game skill acquisition. Cerebral Cortex, 20(11), 2522-2530.
UWM	USA	INDI	http://fcon_1000.projects.nitrc.org/indi/CoRR/html/uwm_1.html	GE	3T	MPRAGE	8.13	3.18	12	1.00x1.00x1.00	25	25	0	1	24	13	11	6	Patriat, R., Molloy, E. K., Meier, T. B., Kirk, G. R., Nair, V. A., Meyerand, M. E., ... & Birn, R. M. (2013). The effect of resting condition on resting-state fMRI reliability and consistency: a comparison between resting with eyes open, closed, and fixated. Neuroimage, 78, 463-473.
VTC	USA	INDI	http://fcon_1000.projects.nitrc.org/indi/pro/VirginiaTech.html	Siemens	3T	MPRAGE	2.6	3.02	8	1.00x1.00x1.00	24	24	3	1	20	11	9	6
WASHINGTON	USA	INDI	http://fcon_1000.projects.nitrc.org/indi/retro/Power2012.html	Siemens	3T	MPRAGE	2022-04-02	3.02	8	1.00x1.00x1.00	26	26	0	5	21	3	18	6	Power, J. D., Cohen, A. L., Nelson, S. M., Wig, G. S., Barnes, K. A., Church, J. A., ... & Petersen, S. E. (2011). Functional network organization of the human brain. Neuron, 72(4), 665-678.
ds001232	USA	Openneuro	https://openneuro.org/datasets/ds001232	Siemens	3T	MPRAGE	2022-03-02	3.08	9	0.90x0.90x 0.90	21	21	0	4	17	8	9	6	Lewis-Peacock, J. A., & Norman, K. A. (2014). Competition between items in working memory leads to forgetting. Nature Communications, 5(1), 1-10.
ds001228	USA	Openneuro	https://openneuro.org/datasets/ds001228	Siemens	1.5T	NA	NA	NA	NA	1.00x1.00x1.00*	23	23	0	4	19	8	11	6	Gilbert, S. J., & Fung, H. (2018). Decoding intentions of self and others from fMRI activity patterns. NeuroImage, 172, 278-290.
ds000001	USA	Openneuro	https://openneuro.org/datasets/ds000001	Siemens	3T	MPRAGE	2022-03-02	2022-01-02	NA	slice thickness 1	16	15	0	2	13	6	7	6	Schonberg, T., Fox, C. R., Mumford, J. A., Congdon, E., Trepel, C., & Poldrack, R. A. (2012). Decreasing ventromedial prefrontal cortex activity during sequential risk-taking: an fMRI investigation of the balloon analog risk task. Frontiers in neuroscience, 6, 80.
ds000002	USA	Openneuro	https://openneuro.org/datasets/ds000002	Siemens	3T	MPRAGE	2022-03-02	2022-01-02	NA	slice thickness 1	17	17	0	4	13	5	8	6	Aron, A. R., Gluck, M. A., & Poldrack, R. A. (2006). Long-term test–retest reliability of functional MRI in a classification learning task. Neuroimage, 29(3), 1000-1006.
ds000005	USA	Openneuro	https://openneuro.org/datasets/ds000005	Siemens	3T	MPRAGE	2022-03-02	2022-01-02	NA	slice thickness 1	16	16	0	3	13	6	7	6	Tom, S. M., Fox, C. R., Trepel, C., & Poldrack, R. A. (2007). The neural basis of loss aversion in decision-making under risk. Science, 315(5811), 515-518.
ds000007	USA	Openneuro	https://openneuro.org/datasets/ds000007	Siemens	3T	MPRAGE	2022-03-02	2022-01-02	NA	slice thickness 1	20	19	0	4	15	7	8	6	Xue, G., Aron, A. R., & Poldrack, R. A. (2008). Common neural substrates for inhibition of spoken and manual responses. Cerebral Cortex, 18(8), 1923-1932.
ds000008	USA	Openneuro	https://openneuro.org/datasets/ds000008	Siemens	3T	MPRAGE	2022-03-02	2022-01-02	NA	slice thickness 1	14	14	0	6	8	6	2	6	Aron, A. R., Behrens, T. E., Smith, S., Frank, M. J., & Poldrack, R. A. (2007). Triangulating a cognitive control network using diffusion-weighted magnetic resonance imaging (MRI) and functional MRI. Journal of Neuroscience, 27(14), 3743-3752.
ds000009	USA	Openneuro	https://openneuro.org/datasets/ds000009	Siemens	3T	MPRAGE	2022-09-01	2.26	9	slice thickness 1	24	24	0	5	19	11	8	6	Cohen, J. R., & Poldrack, R. A. (2014). Materials and methods for OpenfMRI ds009: the generality of self control.
ds000030	USA	Openneuro	https://openneuro.org/datasets/ds000030	Siemens	3T	MPRAGE	2022-09-01	2.26	NA	slice thickness 1	99	99	0	5	94	49	45	6	Poldrack, R. A., Congdon, E., Triplett, W., Gorgolewski, K. J., Karlsgodt, K. H., Mumford, J. A., ... & Bilder, R. M. (2016). A phenome-wide examination of neural and cognitive function. Scientific data, 3(1), 1-12.
ds000053	USA	Openneuro	https://openneuro.org/datasets/ds000053	Siemens	3T	MPRAGE	2022-04-02	2022-09-01	8	0.80x0.80x0.80*	58	58	0	7	51	25	26	6	https://openneuro.org/datasets/ds000053/versions/00001
ds000101	USA	Openneuro	https://openneuro.org/datasets/ds000101	Siemens	3T	MPRAGE	2022-05-02	4.35	8	1.00x1.00x1.00*	17	17	0	6	11	6	5	6	Mennes, M., Kelly, C., Colcombe, S., Castellanos, F. X., & Milham, M. P. (2013). The extrinsic and intrinsic functional architectures of the human brain are not equivalent. Cerebral cortex, 23(1), 223-229.
ds000102	USA	Openneuro	https://openneuro.org/datasets/ds000102	Siemens	3T	MPRAGE	2022-05-02	3.93	8	1.00x1.00x1.00*	24	24	0	1	23	14	9	6	Kelly, A. C., Uddin, L. Q., Biswal, B. B., Castellanos, F. X., & Milham, M. P. (2008). Competition between functional brain networks mediates behavioral variability. Neuroimage, 39(1), 527-537.
ds000110	USA	Openneuro	https://openneuro.org/datasets/ds000110	GE	3T	SPGR	NA	NA	NA	0.85x0.85x1.5*	18	18	0	5	13	7	6	6	Uncapher, M. R., Hutchinson, J. B., & Wagner, A. D. (2011). Dissociable effects of top-down and bottom-up attention during episodic encoding. Journal of Neuroscience, 31(35), 12613-12628.
ds000115	USA	Openneuro	https://openneuro.org/datasets/ds000115	Siemens	3T	MPRAGE	2022-04-02	3.16	8	1.00x1.00x1.00*	28	28	0	4	24	14	10	6	Repovs, G., & Barch, D. M. (2012). Working memory related brain network connectivity in individuals with schizophrenia and their siblings. Frontiers in human neuroscience, 6, 137.
ds000116	USA	Openneuro	https://openneuro.org/datasets/ds000116	Philips	3T	SPGR	NA	NA	NA	0.93x0.93 x 1.00*	17	9	0	6	0	0	3	6	Walz, J. M., Goldman, R. I., Carapezza, M., Muraskin, J., Brown, T. R., & Sajda, P. (2014). Simultaneous EEG–fMRI reveals a temporal cascade of task-related and default-mode activations during a simple target detection task. Neuroimage, 102, 229-239.
ds000140	USA	Openneuro	https://openneuro.org/datasets/ds000140	Philips	3T	SPGR	NA	NA	NA	1.00x1.00x1.00*	30	30	0	2	28	9	19	6	Woo, C. W., Roy, M., Buhle, J. T., & Wager, T. D. (2015). Distinct brain systems mediate the effects of nociceptive input and self-regulation on pain. PLoS biology, 13(1), e1002036.
ds000168	USA	Openneuro	https://openneuro.org/datasets/ds000168	Siemens	3T	MPRAGE	2022-02-03	4	9	1.00x1.00x1.00*	25	25	0	1	24	13	11	6	Bursley, J. K., Nestor, A., Tarr, M. J., & Creswell, J. D. (2016). Awake, offline processing during associative learning. PloS one, 11(4), e0127522.
ds000210	USA	Openneuro	https://openneuro.org/datasets/ds000210	GE	3T	MPRAGE	2022-05-02	2022-04-03	7	1.00x1.00x1.00*	31	31	0	4	27	14	13	6	DuPre, E., Luh, W. M., & Spreng, R. N. (2016). Multi-echo fMRI replication sample of autobiographical memory, prospection and theory of mind reasoning tasks. Scientific data, 3(1), 1-9.
ds000212	USA	Openneuro	https://openneuro.org/datasets/ds000212	Siemens	3T	NA	NA	NA	NA	1.33x1.00x1.00*	21	21	0	7	14	8	6	6	Koster-Hale, J., Saxe, R., Dungan, J., & Young, L. L. (2013). Decoding moral judgments from neural representations of intentions. Proceedings of the National Academy of Sciences, 110(14), 5648-5653.
ds000217	USA	Openneuro	https://openneuro.org/datasets/ds000217	Siemens	3T	NA	NA	NA	NA	1.00x1.00x1.00*	40	40	0	4	36	15	21	6	Chanales, A. J., Oza, A., Favila, S. E., & Kuhl, B. A. (2017). Overlap among spatial memories triggers repulsion of hippocampal representations. Current Biology, 27(15), 2307-2317.
ds000228	USA	Openneuro	https://openneuro.org/datasets/ds000228	Siemens	3T	MPRAGE	2.53*	NA	NA	1.00x1.00x1.00*	33	33	0	4	29	9	20	6	Richardson, H., Lisandrelli, G., Riobueno-Naylor, A., & Saxe, R. (2018). Development of the social brain from age three to twelve years. Nature communications, 9(1), 1-12.
ds000229	USA	Openneuro	https://openneuro.org/datasets/ds000229	Siemens	3T	MPRAGE	2.53	2.77	7	1.00x1.00x1.00*	15	15	0	3	12	7	5	6	Veldhuizen, M. G., Babbs, R. K., Patel, B., Fobbs, W., Kroemer, N. B., Garcia, E., ... & Small, D. M. (2017). Integration of sweet taste and metabolism determines carbohydrate reward. Current Biology, 27(16), 2476-2485.
ds000243	USA	Openneuro	https://openneuro.org/datasets/ds000243	Siemens	3T	MPRAGE	2022-04-02	3.06	8	1.00x1.00x1.00	120	120	0	3	117	57	60	6	Power, J. D., Plitt, M., Kundu, P., Bandettini, P. A., & Martin, A. (2017). Temporal interpolation alters motion in fMRI scans: Magnitudes and consequences for artifact detection. PloS one, 12(9), e0182939.
ds000121	USA	Openneuro	https://openneuro.org/datasets/ds000121	Siemens	3T	MPRAGE	NA	NA	NA	0.80x0.80x0.80*	15	15	0	3	12	3	9	6	Geier, C. F., Terwilliger, R., Teslovich, T., Velanova, K., & Luna, B. (2010). Immaturities in reward processing and its influence on inhibitory control in adolescence. Cerebral cortex, 20(7), 1613-1629.
ds000171	USA	Openneuro	https://openneuro.org/datasets/ds000171	Siemens	3T	MPRAGE	2022-03-02	2.01	9	1.00x1.00x1.00	17	17	0	2	15	6	9	6	Lepping, R. J., Atchley, R. A., Chrysikou, E., Martin, L. E., Clair, A. A., Ingram, R. E., ... & Savage, C. R. (2016). Neural processing of emotional musical and nonmusical stimuli in depression. PloS one, 11(6), e0156859.
ds001242	USA	Openneuro	https://openneuro.org/datasets/ds001242	Siemens	3T	MPRAGE	1.95	1900-01-02 06:14:24	7	1.00x1.00x1.00	28	28	0	2	26	17	9	6	Lee, T. H., Greening, S. G., Ueno, T., Clewett, D., Ponzio, A., Sakaki, M., & Mather, M. (2018). Arousal increases neural gain via the locus coeruleus–noradrenaline system in younger adults but not in older adults. Nature Human Behaviour, 2(5), 356-366.
ds001131	USA	Openneuro	https://openneuro.org/datasets/ds001131	Siemens	3T	MPRAGE	2022-03-02	3.08	9	0.89x0.89x0.89	54	54	0	3	51	25	26	6	Yeshurun, Y., Nguyen, M., & Hasson, U. (2017). Amplification of local changes along the timescale processing hierarchy. Proceedings of the National Academy of Sciences, 114(35), 9475-9480.
ds001299	USA	Openneuro	https://openneuro.org/datasets/ds001299	GE	3T	3D FSPGR	7.24	2.78	12	0.90x0.90x0.90	18	18	0	7	11	5	6	6	Kanayet, F. J., Mattarella-Micke, A., Kohler, P. J., Norcia, A. M., McCandliss, B. D., & McClelland, J. L. (2018). Distinct representations of magnitude and spatial position within parietal cortex during number–space mapping. Journal of Cognitive Neuroscience, 30(2), 200-218.
ds001297	USA	Openneuro	https://openneuro.org/datasets/ds001297	Philips	3T	3D T1 TFE	2022-02-08	2022-07-03	NA	0.93x0.93x1.00	33	33	1	2	30	11	19	6	Visconti di Oleggio Castello, M., Halchenko, Y. O., Guntupalli, J. S., Gors, J. D., & Gobbini, M. I. (2017). The neural representation of personally familiar and unfamiliar faces in the distributed system for face perception. Scientific reports, 7(1), 1-14.
ds001229	USA	Openneuro	https://openneuro.org/datasets/ds001229	Siemens	3T	MPRAGE	2.3	3.08	NA	0.90x0.90x0.90	27	27	0	9	18	5	13	6	Lewis-Peacock, J. A., Cohen, J. D., & Norman, K. A. (2016). Neural evidence of the strategic choice between working memory and episodic memory in prospective remembering. Neuropsychologia, 93, 280-288.
ds001110	USA	Openneuro	https://openneuro.org/datasets/ds001110	Siemens	3T	MPRAGE	NA	NA	NA	0.89x0.89x0.89	36	36	0	3	33	12	21	6	Zadbood, A., Chen, J., Leong, Y. C., Norman, K. A., & Hasson, U. (2017). How we transmit memories to other brains: constructing shared neural representations via communication. Cerebral cortex, 27(10), 4988-5000.
ds001926	USA	Openneuro	https://openneuro.org/datasets/ds001926	Siemens	3T	MPRAGE	NA	NA	NA	1.00x1.00x1.00*	32	31	0	2	29	11	18	6	Kim, G., Norman, K. A., & Turk-Browne, N. B. (2017). Neural differentiation of incorrectly predicted memories. Journal of Neuroscience, 37(8), 2022-2031.
*Data collected from nifti headers
** Open Access data and their derivatives are shared for non-commercial purposes only under a Creative Commons License. Please check the individual agreement from each site for further details if you are planning to reuse the data.
